# Supplementary material for: Radiobiology of Proton Therapy in Human Papillomavirus-Negative and Human Papillomavirus-Positive Head and Neck Cancer Cells
Source: Cancers (Basel). 2024 May 22;16(11):1959. doi: 10.3390/cancers16111959 (PMC11171379; doi:10.3390/cancers16111959)
Supplement: Supplementary file 1 [file cancers-16-01959-s001.zip]

Archive with 1 entries (1 files):
- cancers-3003256-supplementary.pdf
